# Supplementary material for: A Ca2+-regulated deAMPylation switch in human and bacterial FIC proteins
Source: Nat Commun. 2019 Mar 8;10:1142. doi: 10.1038/s41467-019-09023-1 (PMC6408439; doi:10.1038/s41467-019-09023-1)
Supplement: Supplementary file 4 — Source Data [file 41467_2019_9023_MOESM4_ESM.xlsx]

## Sheet: Figure 1F
Figure 1F
	Radioactivity													Radioactivity
														Coomassie staining
	Coomassie staining

## Sheet: Figure 2D
Figure 2D
	Radioactivity
	Coomassie staining

## Sheet: Figure 2E
Figure 2E
	Fluorescence									Fluorescence								Fluorescence
	Coomassie staining									Coomassie staining								Coomassie staining

## Sheet: Figure 3A
Figure 3A
	Fluorescence									Fluorescence								Averages and stadard deviations reported in the graph
																				EfFIC WT	EfFIC E190G
																		Average	1mM MgCl2	98.2531	49.7327
																			1mM CaCl2	96.7596	6.11894
																		Standard-deviation	1mM MgCl2	1.20384	12.3737
																			1mM CaCl2	0.0757861	0.838417
																		Fluorescence intensity quantification
																				EfFIC WT	EfFIC E190G
																		Data 1	1mM MgCl2	768668	30459636
																			1mM CaCl2	2735026	48147708
																				EfFIC WT	EfFIC E190G
																		Data 2	1mM MgCl2	2776452	44367216
																			1mM CaCl2	3520088	100957747
	Coomassie staining									Coomassie staining

## Sheet: Figure 3B
Figure 3B
	Averages and stadard deviations reported in the graph
	[MgCl2]	Average	SD		[CaCl2]	Average	SD					5
	0.005	9.61718	2.56885		0.005	2.11294	0.110701
	0.01	27.1221	6.81325		0.01	9.98977	0.0876979
	0.025	53.6794	0.811374		0.025	20.7512	4.92307
	0.05	76.3702	0.311623		0.05	38.8258	6.16854
	0.1	90.8396	0.240237		0.1	57.9839	4.0239
	0.3	97.7165	1.09751		0.3	85.3611	0.846374
	0.5	98.2137	1.12209		0.5	91.7415	0.438301
	1	98.5535	1.20523		1	95.9016	0.760397
	Fluorescence intensity quantification
		[MgCl2]		[CaCl2]
	Data 1	0	103919946	0	99497156
		0.005	96004977	0.005	97368308
		0.01	81288934	0.01	89731500
		0.025	50036558	0.025	82718724
		0.05	26207719	0.05	66014228
		0.1	11922395	0.1	45928076
		0.3	3985041	0.3	17147324
		0.5	3462930	0.5	10668180
		1	3058490	1	6847824
		[MgCl2]		[CaCl2]
	Data 2	0	113171167	0	89658596
		0.005	100512348	0.005	87885696
		0.01	77808848	0.01	81008076
		0.025	53104465	0.025	68543856
		0.05	28861335	0.05	52027232
		0.1	12409447	0.1	36655212
		0.3	5842973	0.3	14758004
		0.5	5311743	0.5	9449868
		1	5000609	1	5626572

## Sheet: Figure 3C
Figure 3C
	Radioactivity
	Coomassie staining

## Sheet: Figure 3D
Figure 3D
	Fluorescence									Averages and standard deviation reported in the graph
											1mM MgCl2	1mM MgCl2/1mM CaCl2	1mM MgCl2/2mM CaCl2	1mM MgCl2/3mM CaCl2	1mM MgCl2/4mM CaCl2	1mM MgCl2/5mM CaCl2
										Average	100	68.6399	56.7804	46.936	48.8484	37.0676
										Standard-deviation	0	15.5641	11.2571	15.7374	18.1393	19.8773
										Quantification fluorescence intensity
											1mM MgCl2	1mM MgCl2/1mM CaCl2	1mM MgCl2/2mM CaCl2	1mM MgCl2/3mM CaCl2	1mM MgCl2/4mM CaCl2	1mM MgCl2/5mM CaCl2
										Data 1	10761284	9081440	7111340	7005728	7510500	6413868
											1mM MgCl2	1mM MgCl2/1mM CaCl2	1mM MgCl2/2mM CaCl2	1mM MgCl2/3mM CaCl2	1mM MgCl2/4mM CaCl2	1mM MgCl2/5mM CaCl2
										Data 2	15240512	8118420	6746444	5703644	5810196	3356192
											1mM MgCl2	1mM MgCl2/1mM CaCl2	1mM MgCl2/2mM CaCl2	1mM MgCl2/3mM CaCl2	1mM MgCl2/4mM CaCl2	1mM MgCl2/5mM CaCl2
										Data 3	10729040	7323752	6436560	4107348	4144640	3173656
	Coomassie staining

## Sheet: Figure 3E
Figure 3E
	Averages and strandard deviations reported in the graph
		Control				CaCl2 added at t=30
	Time	Average	Standard-deviation		Time	Average	Standard-deviation
	10	3.30012e+06	152123		10	3.62679e+06	96861.5
	20	4.38625e+06	157598		20	4.62099e+06	187282
	30	5.0524e+06	68356.4		30	5.1684e+06	34942
	40	5.34633e+06	530265		40	2.52944e+06	67757.1
	50	5.81869e+06	819971		50	2.16372e+06	285577
	60	6.01303e+06	855537		60	2.19619e+06	967271
	Fluorescence intensity quantification
	Data 1	Time (min)	CaCl2 added at t=30	Control
		10	3.5583e+06	3.40769e+06
		20	4.48856e+06	4.27481e+06
		30	5.19311e+06	5.00407e+06
		40	2.57736e+06	4.97138e+06
		50	2.36565e+06	5.23888e+06
		60	2.88015e+06	5.40807e+06
	Data 2	Time (min)	CaCl2 added at t=30	Control
		10	3.69528e+06	3192556
		20	4.75341e+06	4497684
		30	5.14369e+06	5100736
		40	2.48153e+06	5721284
		50	1.96179e+06	6398496
		60	1.51222e+06	6617984

## Sheet: Figure 4A
Figure 4A
	Fluorescence
	Coomassie staining

## Sheet: Figure 4B
Figure 4B
	Fluorescence
	Coomassie staining

[truncated: 1 more sheets: Figure 4C]
